# Supplementary material for: The Ability of Nuclease-Resistant RNA Aptamer against Streptococcus suis Serotype 2, Strain P1/7 to Reduce Biofilm Formation In Vitro
Source: Molecules. 2022 Jun 17;27(12):3894. doi: 10.3390/molecules27123894 (PMC9228048; doi:10.3390/molecules27123894)
Supplement: Supplementary file 1 [file molecules-27-03894-s001.zip]

Archive with 1 entries (1 files):
- molecules-1740655-supplementary.pdf
